# Supplementary material for: Formic acid enhances whole-plant mulberry silage fermentation by boosting lactic acid production and inhibiting harmful bacteria
Source: Front Microbiol. 2024 Jun 10;15:1399907. doi: 10.3389/fmicb.2024.1399907 (PMC11194324; doi:10.3389/fmicb.2024.1399907)
Supplement: Supplementary file 1 [file Table_1.XLS]

## Sheet: Table S1
TABLE S1 | Alpha diversity indices of bacterial diversity in whole-plant mulberry silages with different treatments
Taxonomy	Reads	OTUs	Ace	Chao	Shannon	Simpson	Coverage
B-1	36574	142	197.67	198.273	3.04686	0.167404	0.96875
B-2	36574	146	166.729	169.789	2.92454	0.177648	0.991686
B-3	36574	132	206.054	182	2.9421	0.151223	0.980794
B-4	36574	115	154.882	193.091	3.07936	0.149358	0.964167
C-1	36574	121	148.261	143.833	2.10017	0.2263	0.999096
C-2	36574	118	191.985	171.1	2.31654	0.181931	0.999006
C-3	36574	122	187.005	188.125	2.33072	0.190066	0.999019
C-4	36574	127	206.486	154.5	2.29531	0.182244	0.99893
G-1	36574	106	120.633	118	2.0216	0.235211	0.999404
G-2	36574	107	155.523	143	2.13827	0.218634	0.99921
G-3	36574	121	148.842	142.588	1.9586	0.249828	0.999129
G-4	36574	125	179.619	162.333	2.24553	0.201231	0.999056
L-1	36574	106	136.7	132.077	2.03125	0.238474	0.999198
L-2	36574	124	190.972	161.625	2.04167	0.237672	0.998901
L-3	36574	108	173.583	145.333	1.98493	0.233663	0.999076
L-4	36574	131	196.544	164	2.01366	0.232881	0.998906
A-1	36574	153	212.592	193.719	1.43611	0.304906	0.99837
A-2	36574	98	126.531	137.5	1.40982	0.306091	0.999068
A-3	36574	105	163.901	177.154	1.31545	0.325414	0.998638
A-4	36574	92	195.763	150.5	1.29643	0.328776	0.998725
S-1	36574	134	209.438	172.053	1.99708	0.21951	0.998797
S-2	36574	142	308.646	216.688	2.23118	0.179137	0.998392
S-3	36574	144	236.638	220.571	2.18439	0.188167	0.998455
S-4	36574	129	289.345	211	2.3274	0.158676	0.998619
GL-1	36574	121	226.396	219.5	2.25865	0.192516	0.998825
GL-2	36574	134	206.333	173.588	2.25635	0.212057	0.998852
GL-3	36574	108	178.317	191	2.35344	0.193992	0.999076
GL-4	36574	129	246.355	168.158	2.20825	0.209403	0.998787
GA-1	36574	104	161.053	131.167	1.56138	0.270231	0.998968
GA-2	36574	123	166.974	177.571	1.63353	0.249585	0.998787
GA-3	36574	113	197.697	173.5	1.54333	0.273975	0.998714
GA-4	36574	127	211.541	187.688	1.60261	0.26295	0.998584
GS-1	36574	132	236.323	184.647	2.10275	0.196842	0.998726
GS-2	36574	134	212.708	176.556	2.21943	0.179744	0.998796
GS-3	36574	154	289.816	229.8	2.25315	0.181146	0.998244
GS-4	36574	140	183.147	177	2.26459	0.182207	0.998709
