# Supplementary material for: Formic acid enhances whole-plant mulberry silage fermentation by boosting lactic acid production and inhibiting harmful bacteria
Source: Front Microbiol. 2024 Jun 10;15:1399907. doi: 10.3389/fmicb.2024.1399907 (PMC11194324; doi:10.3389/fmicb.2024.1399907)
Supplement: Supplementary file 2 [file Table_2.XLSX]

## Sheet: Table S2
TABLE S2 | Relative abundance of bacterial at the phylum level (%)
Taxonomy	Firmicutes	Proteobacteria	Actinobacteria	Bacteroidetes	others
B-1	54.33	17.43	21.21	5.23	1.8
B-2	55.88	22.88	13.58	6.88	0.78
B-3	50.15	27.19	16.6	5.29	0.77
B-4	53	21.08	18.67	6.58	0.67
C-1	90.36	9.29	0.34	0.01	0.01
C-2	82.68	17.14	0.17	0	0.01
C-3	87.48	12.2	0.29	0	0.03
C-4	81.49	18.27	0.2	0.01	0.02
G-1	95.61	4.14	0.25	0	0
G-2	94.41	5.4	0.19	0	0.01
G-3	95.23	4.48	0.28	0	0.01
G-4	94.09	5.63	0.27	0	0
L-1	96.46	3.31	0.22	0	0.01
L-2	95.84	3.9	0.21	0.04	0.01
L-3	95.26	4.48	0.23	0	0.02
L-4	92.2	7.27	0.52	0	0.01
A-1	97.97	1.45	0.5	0.04	0.04
A-2	98.84	0.88	0.25	0.02	0.01
A-3	99.16	0.63	0.18	0.01	0.02
A-4	99.3	0.46	0.19	0.03	0.02
S-1	98.73	0.78	0.45	0.01	0.03
S-2	97.84	1.43	0.7	0.01	0.02
S-3	98.53	0.95	0.49	0	0.03
S-4	98.63	0.89	0.44	0.01	0.03
GL-1	94.03	5.79	0.17	0.01	0
GL-2	91.84	7.91	0.22	0.01	0.02
GL-3	90.21	9.51	0.27	0	0.01
GL-4	92.52	7.2	0.25	0.01	0.02
GA-1	98.4	1.32	0.23	0.03	0.02
GA-2	98.07	1.61	0.3	0.01	0.01
GA-3	98.68	1.11	0.18	0.01	0.02
GA-4	97.69	1.9	0.38	0.03	0.01
GS-1	98.1	1.48	0.38	0.02	0.02
GS-2	98.02	1.5	0.45	0.02	0.01
GS-3	97.44	2.06	0.43	0.03	0.04
GS-4	97.23	2.27	0.47	0.01	0.02
