# Supplementary material for: Formic acid enhances whole-plant mulberry silage fermentation by boosting lactic acid production and inhibiting harmful bacteria
Source: Front Microbiol. 2024 Jun 10;15:1399907. doi: 10.3389/fmicb.2024.1399907 (PMC11194324; doi:10.3389/fmicb.2024.1399907)
Supplement: Supplementary file 3 [file Table_3.XLSX]

## Sheet: Sheet1
TABLE S3 | Relative abundance of bacterial at the genus level (%)
Taxonomy	Lactobacillus	Weissella	Pediococcus	Enterococcus	Leuconostoc	Lactococcus	Enterobacter	Pantoea	Bacillus	Pseudomonas	Sphingomonas	Methylobacterium-Methylorubrum	Curtobacterium	Microterricola	Hymenobacter	others
B-1	0.78125	0.540865	0	0.360577	0.0600962	0.120192	0.180288	1.38221	50	1.68269	4.26683	6.06971	4.14663	4.20673	4.6274	21.5745
B-2	0.377929	0.0503905	0.0251953	0.554296	0.0503905	0.302343	0.95742	1.99043	49.9622	1.28496	7.86092	6.85311	2.94785	3.93046	6.62635	16.2257
B-3	0.682885	0.213402	0.0426803	0.469484	0.0853606	0.170721	0.981648	3.2437	44.9424	9.51771	6.57277	3.96927	3.92659	5.6338	4.9936	14.554
B-4	1.08333	0.416667	0	0.166667	0	0.416667	0.833333	3.25	45.3333	1.91667	6.66667	4.5	5.33333	4.75	6.16667	19.1667
C-1	70.3923	12.8365	0.364591	1.38836	3.2784	0.700015	6.47513	0.647513	0.0991687	0.0204171	0.0816684	0.113752	0.140003	0.0262505	0	3.4359
C-2	61.9112	5.51724	0.391584	3.61485	6.26534	2.8872	12.2881	1.44652	0.163647	0.0116891	0.0642899	0.0555231	0.0350672	0.0146113	0.00292	5.33022
C-3	63.2116	9.14806	0.579685	3.79247	5.98719	2.29567	7.19559	1.9467	0.0778681	0.00577	0.0721001	0.106708	0.0692161	0.0461441	0.00288	5.46231
C-4	60.588	4.68462	0.772844	4.25956	5.13644	4.55086	10.5731	3.70965	0.118899	0.00892	0.0980917	0.0653944	0.0267523	0.0208073	0	5.38612
G-1	68.7276	10.7583	1.01392	6.74524	4.4192	1.28941	2.76058	0.386254	0.0142005	0.0227208	0.0539619	0.0482817	0.0397614	0.0198807	0	3.70065
G-2	62.7921	12.5771	0.672574	9.28444	3.94187	1.8218	3.52078	0.213469	0.0584847	0.00292	0.102348	0.0935755	0.0321666	0.0350908	0.00292	4.84838
G-3	70.8397	12.7603	0.560607	5.23426	2.24824	1.69634	2.29471	0.952741	0.0406658	0.0029	0.0842362	0.124902	0.0319517	0.0203329	0	3.10803
G-4	59.9127	14.6914	0.300787	9.64879	2.05833	4.23167	3.54162	0.50721	0.0412845	0.0117956	0.085518	0.144496	0.0589779	0.0383356	0	4.72708
L-1	60.9603	23.4925	0.177518	4.40646	2.92046	1.97561	1.92693	0.280593	0.0314952	0.00286	0.0601271	0.114528	0.0314952	0.028632	0.00286	3.58759
L-2	63.3004	20.2424	0.261461	4.46267	2.82556	2.51359	2.58193	0.279288	0.0207981	0.00297	0.0623942	0.0742788	0.0297115	0.0178269	0.00297	3.32175
L-3	59.9324	26.0215	0.236796	3.08412	2.61342	1.81062	2.84444	0.280112	0.046204	0.00289	0.0837448	0.135724	0.0490918	0.0202143	0	2.83866
L-4	62.6356	20.3731	0.144846	3.99361	1.67016	1.98055	3.88129	1.08782	0.0532088	0.00887	0.301517	0.171451	0.0739011	0.0206923	0	3.60342
A-1	60.3768	0.362297	36.7852	0.00302	0.163034	0.0513254	0.00604	0.0271723	0.172091	0.0120766	0.709498	0.184168	0.120766	0.0181148	0.00906	0.999336
A-2	61.7677	0.82357	35.2395	0.0248625	0.444417	0.15539	0.0435093	0.205116	0.282811	0.0124312	0.413339	0.0776952	0.0621562	0.0341859	0.00311	0.410231
A-3	68.7863	0.523608	29.5642	0.0151332	0.0544794	0.066586	0	0.0181598	0.0877724	0.0726392	0.299637	0.111986	0.0544794	0.0211864	0.00303	0.320823
A-4	67.8373	0.7983	30.475	0	0.0637426	0.00911	0.00911	0.0424951	0.103202	0	0.233723	0.0819548	0.0424951	0.0242829	0.00607	0.273183
S-1	65.0848	9.28365	0.899194	7.35595	5.95152	8.7724	0.027066	0.0962348	0.0390954	0.0210514	0.216528	0.19247	0.0661614	0.0451101	0.00601	1.94274
S-2	57.8728	11.5563	0.753397	8.08877	5.61738	11.1717	0.0346752	0.734483	0.160767	0.0189137	0.19229	0.233269	0.163919	0.0693503	0.00315	3.32882
S-3	60.2832	11.5656	0.968624	7.86484	4.25744	10.9413	0.0353982	0.238133	0.0804505	0.00322	0.0836685	0.321802	0.102977	0.0707965	0	3.18262
S-4	53.8097	11.7477	0.857062	9.86092	8.10599	10.7274	0.0376731	0.141274	0.0408125	0.0188365	0.235457	0.21662	0.0470913	0.0565096	0.00314	4.09381
GL-1	56.5408	22.7567	0.32088	3.30048	6.39755	1.146	3.28329	1.2692	0.07449	0.289365	0.05157	0.10887	0.03438	0.01719	0	4.40924
GL-2	55.6442	20.1419	0.674243	5.35567	5.26734	1.89613	4.50771	0.668355	0.0677188	0.871511	0.203156	0.0765516	0.0382758	0.0206101	0.00294	4.56366
GL-3	54.7209	17.0551	0.474094	7.1699	4.55007	2.67217	5.98159	0.763476	0.0738848	0.560293	0.129298	0.107749	0.0492565	0.0277068	0	5.6645
GL-4	57.9446	21.6105	0.440789	4.05881	4.40198	1.49395	4.22744	0.893412	0.0591663	0.423039	0.159749	0.100583	0.0443748	0.0207082	0	4.12094
GA-1	67.1768	2.86964	27.2114	0.060733	0.494974	0.324922	0.0334032	0.0455498	0.130576	0.640734	0.440315	0.0485864	0.0668064	0.0151833	0.00304	0.437278
GA-2	68.6755	2.14787	25.9549	0.0621283	0.384604	0.420106	0.0502944	0.0384604	0.227804	0.84317	0.343185	0.165676	0.0710038	0.0325434	0	0.582823
GA-3	64.0066	2.72986	30.453	0.0328898	0.693676	0.430558	0.0239199	0.0269099	0.140529	0.517267	0.412618	0.0478397	0.0448498	0.0149499	0	0.424578
GA-4	68.4423	2.13998	26.0246	0.0431074	0.403362	0.203221	0.0738985	0.193983	0.178588	0.89294	0.421837	0.141639	0.0800567	0.0708193	0.00308	0.68664
GS-1	50.941	33.6383	1.87619	3.28624	5.2464	0.770166	0.0347443	0.159245	0.0492211	0.92362	0.0839655	0.136082	0.0608026	0.0550119	0	2.73901
GS-2	48.645	32.7109	3.54091	3.05352	6.21568	1.12158	0.0322969	0.13506	0.0587216	0.88376	0.111571	0.211398	0.0528495	0.0528495	0.00294	3.17097
GS-3	44.557	37.6602	2.48275	4.56198	4.07528	1.35227	0.0154017	0.36348	0.073928	1.09352	0.117053	0.206382	0.055446	0.0400444	0.00308	3.34216
GS-4	39.3169	37.2485	2.72627	4.98662	7.93326	1.8448	0.160554	0.280183	0.0724067	1.18054	0.157406	0.236109	0.0849992	0.0440737	0	3.72737
